# Supplementary material for: Crocodylus porosus Sera a Potential Source to Identify Novel Epigenetic Targets: In Silico Analysis
Source: Vet Sci. 2022 Apr 25;9(5):210. doi: 10.3390/vetsci9050210 (PMC9144183; doi:10.3390/vetsci9050210)
Supplement: Supplementary file 1 [file vetsci-09-00210-s001.zip]

Archive with 1 entries (1 files):
- vetsci-1621982-supplementary.pdf
